# Supplementary material for: Aquatic food loss and waste rate in the United States is half of earlier estimates
Source: Nat Food. 2023 Dec 13;4(12):1058–69. doi: 10.1038/s43016-023-00881-z (PMC10727981; doi:10.1038/s43016-023-00881-z)
Supplement: Supplementary file 3 — FLW rates by stage of the supply chain. [file 43016_2023_881_MOESM3_ESM.csv]

Type	Stage	Starting amount (MMT)	Ending amount (MMT)	Amount lost or wasted (MMT)	Loss rate (%)	Year range	Supply Chain
Physical loss	Production	2.73	2.52	0.21	7.50%	2014-2018	United States
Physical loss	Processing	2.52	2.48	0.05	1.80%	2014-2018	United States
Physical loss	Distribution	2.48	2.45	0.03	1.20%	2014-2018	United States
Physical loss	Retail	1.61	1.56	0.05	2.90%	2014-2018	United States
Physical loss	Consumption at home (retail)	1.56	1.43	0.13	8.50%	2014-2018	United States
Physical loss	Food Service	0.84	0.76	0.08	9.90%	2014-2018	United States
Physical loss	Consumption away from home (food service)	0.76	0.69	0.07	9.40%	2014-2018	United States
Physical loss	Total (from production thru consumption)	2.73	2.11	0.62	22.60%	2014-2018	United States
Quality Loss	Production	2.73	2.64	0.09	3.40%	2014-2018	United States
Quality Loss	Processing	2.64	2.55	0.08	3.20%	2014-2018	United States
Quality Loss	Distribution	2.55	2.5	0.05	2.00%	2014-2018	United States
Quality Loss	Retail	na	na	na	na	2014-2018	United States
Quality Loss	Consumption at home (retail)	na	na	na	na	2014-2018	United States
Quality Loss	Food Service	na	na	na	na	2014-2018	United States
Quality Loss	Consumption away from home (food service)	na	na	na	na	2014-2018	United States
Quality Loss	Total (from production thru consumption)	2.73	2.5	0.23	9.10%	2014-2018	United States
