# Supplementary material for: Aquatic food loss and waste rate in the United States is half of earlier estimates
Source: Nat Food. 2023 Dec 13;4(12):1058–69. doi: 10.1038/s43016-023-00881-z (PMC10727981; doi:10.1038/s43016-023-00881-z)
Supplement: Supplementary file 4 — FLW rates by species and stage of the supply chain. [file 43016_2023_881_MOESM4_ESM.csv]

group	type	subgroup	percent_total_loss
Production	Physical loss	Shrimp	13.0923206
Production	Physical loss	Other	7.9712885
Production	Physical loss	Catfish	5.1222766
Production	Physical loss	Salmon	4.6336341
Production	Physical loss	Canned tuna	2.4058952
Processing	Physical loss	Other	5.1269506
Processing	Physical loss	Shrimp	2.813246
Retail	Physical loss	Fresh	6.1447037
Retail	Physical loss	Other	1.3834522
Food Service	Physical loss	Kitchen waste	13.3710454
Distribution	Physical loss	Returns	2.9096703
Distribution	Physical loss	Other	2.0928245
Consumption	Physical loss	At home	21.40076
Consumption	Physical loss	Away from home	11.531932
Production	Quality loss	Shrimp	26.9559443
Production	Quality loss	Other	6.2261248
Production	Quality loss	Canned tuna	4.2423674
Production	Quality loss	Tilapia	2.4303184
Processing	Quality loss	Other	10.6487594
Processing	Quality loss	Tilapia	9.841353
Processing	Quality loss	Canned tuna	6.6438048
Processing	Quality loss	Shrimp	5.1853654
Processing	Quality loss	Catfish	4.7860857
Distribution	Quality loss	Returns	16.9548625
Distribution	Quality loss	Unsold inventory	6.0850146
