# Supplementary material for: Aquatic food loss and waste rate in the United States is half of earlier estimates
Source: Nat Food. 2023 Dec 13;4(12):1058–69. doi: 10.1038/s43016-023-00881-z (PMC10727981; doi:10.1038/s43016-023-00881-z)
Supplement: Supplementary file 5 — FLW rates at the production and processing stages combined, and comparison between this study and literature values. [file 43016_2023_881_MOESM5_ESM.csv]

Source	Country	Region	Species	Production method	Stage	% Physical loss (by weight)	% Quality loss (by weight)	Reference
Literature	Ghana	Africa	fish	wild capture	production through post-harvest processing	10	37.5	(Akande and Diei-Ouadi 2010)
Literature	Ghana	Africa	sardinella	wild capture	production through post-harvest processing	18	30.7	(Akande and Diei-Ouadi 2010)
Literature	Mali	Africa	fish	wild capture	production through post-harvest processing	2.5	17	(Akande and Diei-Ouadi 2010)
Literature	Mali	Africa	catfish	wild capture	production through post-harvest processing	2	8.5	(Akande and Diei-Ouadi 2010)
Literature	Tanzania	Africa	dagaa	wild capture	production through post-harvest processing	30	20	(Akande and Diei-Ouadi 2010)
Literature	Uganda	Africa	dagaa	wild capture	production through post-harvest processing	33	3.5	(Akande and Diei-Ouadi 2010)
Literature	Uganda	Africa	tilapia	wild capture	production through post-harvest processing		3.85	(Akande and Diei-Ouadi 2010)
Literature	Uganda	Africa	nile perch	wild capture	production through post-harvest processing		5	(Akande and Diei-Ouadi 2010)
Literature	Malawi	Africa	fish	wild capture	production through post-harvest processing	4.9		(Torell et al. 2020)
Literature	Ghana	Africa	fish	wild capture	production through post-harvest processing	2.31	3.86	(Gyan et al. 2020)
Literature	Burkina Faso	Africa	fish	wild capture	production through post-harvest processing	3.6	8.4	(Diei-Ouadi et al. 2015)
Literature	Ghana	Africa	fish	wild capture	production through post-harvest processing	4	5	(Diei-Ouadi et al. 2015)
Literature	Cote d' Ivoire	Africa	fish	wild capture	production through post-harvest processing		0.33	(Diei-Ouadi et al. 2015)
Literature	Mali	Africa	fish	wild capture	production through post-harvest processing	1.28	10.87	(Diei-Ouadi et al. 2015)
Literature	Togo	Africa	fish	wild capture	production through post-harvest processing	1.64	3.65	(Diei-Ouadi et al. 2015)
Literature	Ethiopia	Africa	tilapia	wild capture	production through post-harvest processing	2.53	4.37	(Teklu 2015)
Literature	Ethiopia	Africa	carp	wild capture	production through post-harvest processing	1.42	9.88	(Teklu 2015)
Literature	Ethiopia	Africa	tilapia	wild capture	production through post-harvest processing	4.37	10.8	(Y. Tigabu, Degebase, and Mohammed 2007)
Literature	Ethiopia	Africa	carp	wild capture	production through post-harvest processing	3.4	0.99	(Y. Tigabu, Degebase, and Mohammed 2007)
Literature	Ethiopia	Africa	tilapia	wild capture	production through post-harvest processing	6.76	1.58	(Yared Tigabu 2012)
Literature	Ethiopia	Africa	carp	wild capture	production through post-harvest processing	9.39	6.01	(Yared Tigabu 2012)
Literature	Ethiopia	Africa	fish	wild capture	production through post-harvest processing	3.63		(Tesfay and Teferi 2017)
Literature	Zambia	Africa	fish	wild capture	production through post-harvest processing	13.4	43.5	(Kaminski et al. 2020)
Literature	Zambia	Africa	fish	wild capture	production through post-harvest processing	5.7	21.9	(Kaminski et al. 2020)
Literature	Tanzania	Africa	multi-species, inland	wild capture	production through post-harvest processing	5		(A. Ward 1996)
Literature	Tanzania	Africa	nile perch	wild capture	production through post-harvest processing	6.15		(A. Ward 1996)
Literature	Zambia	Africa	multi-species, inland	wild capture	production through post-harvest processing	9.45		(Kefi et al. 2017)
Literature	Zambia	Africa	multi-species, inland	wild capture	production through post-harvest processing	12.32		(Kefi et al. 2017)
Literature	Zambia	Africa	multi-species, inland	wild capture	production through post-harvest processing	6		(Kaminski et al. 2020)
Literature	Indonesia	Asia	fish	wild capture	production through post-harvest processing	8.2	22	(Wibowo et al. 2017)
Literature	Indonesia	Asia	lobster	wild capture	production through post-harvest processing	26.67	10	(Wibowo et al. 2017)
Literature	Indonesia	Asia	small pelagics	wild capture	production through post-harvest processing		32	(Wibowo et al. 2017)
Literature	Indonesia	Asia	squid	wild capture	production through post-harvest processing	0	5	(Wibowo et al. 2017)
Literature	Nigeria	Africa	multi-species, inland	wild capture	production through post-harvest processing	24.6		(Eyo and Mdaihli 2001)
Literature	Tanzania	Africa	dagaa	wild capture	production through post-harvest processing	5	11	(Mgawe 2008)
Literature	Bangladesh	Asia	ilisha	wild capture	production through post-harvest processing		7	(Nowsad et al. 2015)
Literature	Bangladesh	Asia	rohu	aquaculture	production through post-harvest processing		6	(Nowsad et al. 2015)
Literature	Bangladesh	Asia	tilapia	aquaculture	production through post-harvest processing		11	(Nowsad et al. 2015)
Literature	Bangladesh	Asia	catfish	aquaculture	production through post-harvest processing		4	(Nowsad et al. 2015)
Literature	India	Asia	fish	wild capture	production through post-harvest processing	10.43	39.25	(A. R. Ward 2000)
Literature	Bangladesh	Asia	mud crab	aquaculture	production through post-harvest processing	10	5	(Lahiri et al. 2021)
Literature	Bangladesh	Asia	multi-species, inland	wild capture	production through post-harvest processing	0.42	0.29	(Prodhan et al. 2022)
Literature	Bangladesh	Asia	multi-species, inland	aquaculture	production through post-harvest processing	0.13	0.567	(Prodhan et al. 2022)
Literature	Bangladesh	Asia	multi-species, inland	wild capture	production through post-harvest processing	2.18	14.7	(Rashid and Sarkar 2020)
Literature	Bangladesh	Asia	multi-species, inland	aquaculture	production through post-harvest processing	1.51	17.93	(Rashid and Sarkar 2020)
Literature	Bangladesh	Asia	multi-species, marine	wild capture	production through post-harvest processing	4.12	17.74	(Rashid and Sarkar 2020)
Literature	Bangladesh	Asia	shrimp	aquaculture	production through post-harvest processing	1.27	9.3	(Rashid and Sarkar 2020)
Literature	Bangladesh	Asia	shrimp	wild capture	production through post-harvest processing	1.84	16.72	(Rashid and Sarkar 2020)
Literature	Bangladesh	Asia	shrimp	wild capture	production through post-harvest processing	4.02	18.28	(Rashid and Sarkar 2020)
this study - United States supply chain	na	Oceania	canned tuna	wild capture	production through post-harvest processing	3.97	6.6	this study and literature reported in Supplementary Tables 6-7
this study - United States supply chain	USA	North America	sockeye salmon	wild capture	production through post-harvest processing	0.35	10.1	this study and literature reported in Supplementary Tables 6-7
this study - United States supply chain	USA	North America	alaska pollock	wild capture	production through post-harvest processing	0.35	1.8	this study and literature reported in Supplementary Tables 6-7
this study - United States supply chain	Bangladesh	Asia	shrimp	wild capture	production through post-harvest processing	21.68	17.2	this study and literature reported in Supplementary Tables 6-7
this study - United States supply chain	Kenya, Ethiopia, Uganda	Africa	tilapia	wild capture	production through post-harvest processing	9.09	5.2	this study and literature reported in Supplementary Tables 6-7
this study - United States supply chain	Nigeria, Bangladesh	Africa, Asia	catfish	wild capture	production through post-harvest processing	10.7	7.9	this study and literature reported in Supplementary Tables 6-7
this study - United States supply chain	Nigeria, Bangladesh	Africa, Asia	pangasius	wild capture	production through post-harvest processing	10.7	7.9	this study and literature reported in Supplementary Tables 6-7
this study - United States supply chain	Madagascar, Bangladesh	Africa	crab	wild capture	production through post-harvest processing	16.75	5	this study and literature reported in Supplementary Tables 6-7
this study - United States supply chain	Iceland, Norway	Europe	cod	wild capture	production through post-harvest processing	9.33	6.6	this study and literature reported in Supplementary Tables 6-7
this study - United States supply chain	USA	North America	clam	wild capture	production through post-harvest processing	8	0	this study and literature reported in Supplementary Tables 6-7
this study - United States supply chain	Vietnam	Asia	shrimp	aquaculture	production through post-harvest processing	11.74	8.8	this study and literature reported in Supplementary Tables 6-7
this study - United States supply chain	Norway	Europe	atlantic salmon	aquaculture	production through post-harvest processing	7.71	0	this study and literature reported in Supplementary Tables 6-7
this study - United States supply chain	USA	North America	channel catfish	aquaculture	production through post-harvest processing	8.42	2	this study and literature reported in Supplementary Tables 6-7
this study - United States supply chain	Vietnam	Asia	pangasius	aquaculture	production through post-harvest processing	18.47	8.1	this study and literature reported in Supplementary Tables 6-7
this study - United States supply chain	China, Bangladesh	Asia	tilapia	aquaculture	production through post-harvest processing	8.4	13.6	this study and literature reported in Supplementary Tables 6-7
this study - United States supply chain	Bangladesh	Asia	crab	aquaculture	production through post-harvest processing	16.66	2.03	this study and literature reported in Supplementary Tables 6-7
this study - United States supply chain	USA	North America	clam	aquaculture	production through post-harvest processing	13.76	0	this study and literature reported in Supplementary Tables 6-7
